# Supplementary material for: Efficacy and Toxicity of CDK4/6 Inhibitors in Early and Metastatic HR+/HER2− Breast Cancer: An Updated Meta-Analysis of Phase III Trials
Source: Cancers (Basel). 2026 May 24;18(11):1714. doi: 10.3390/cancers18111714 (PMC13255879; doi:10.3390/cancers18111714)
Supplement: Supplementary file 1 [file cancers-18-01714-s001.zip]

Archive with 1 entries (1 files):
- cancers-4188457-supplementary.pdf
